# Supplementary material for: New Composites LnBDC@AC and CB[6]@AC: From Design toward Selective Adsorption of Methylene Blue or Methyl Orange
Source: PLoS One. 2017 Jan 20;12(1):e0170026. doi: 10.1371/journal.pone.0170026 (PMC5249156; doi:10.1371/journal.pone.0170026)
Supplement: S1 Table — (XLSX) [file pone.0170026.s024.xlsx]

## Sheet: Plan1
	AC	LnBDC@AC	CB[6]@AC
Surface Area (m2/g)	767.48	353.98	196.28
Pore Volume (cm³/g)	0.484	0.261	0.174
Pore diameter (Å)	25.22	29.56	35.53
