# Supplementary material for: New Composites LnBDC@AC and CB[6]@AC: From Design toward Selective Adsorption of Methylene Blue or Methyl Orange
Source: PLoS One. 2017 Jan 20;12(1):e0170026. doi: 10.1371/journal.pone.0170026 (PMC5249156; doi:10.1371/journal.pone.0170026)
Supplement: S2 Table — (XLSX) [file pone.0170026.s025.xlsx]

## Sheet: Plan1
	pH= 3		pH= 5		pH= 7		pH= 9
	CB[6]	Comp.	CB[6]	Comp.	CB[6]	Comp.	CB[6]	Comp.
PZ (mV)	15.4	16	21.5	27.2	21.6	-9.01	-22.7	-30.2
