# Supplementary material for: New Composites LnBDC@AC and CB[6]@AC: From Design toward Selective Adsorption of Methylene Blue or Methyl Orange
Source: PLoS One. 2017 Jan 20;12(1):e0170026. doi: 10.1371/journal.pone.0170026 (PMC5249156; doi:10.1371/journal.pone.0170026)
Supplement: S4 Table — (XLSX) [file pone.0170026.s027.xlsx]

## Sheet: Plan1
Isotherms		Methylene Blue		Methyl Orange
		LnBDC@AC	CB[6]@AC	LnBDC@AC	CB[6]@AC
Langmuir	R2	0.807	0.994	0.885	0.581
	Q0 (mg/g)	324.67	333.33	125	-45.45
	B (L/mg)	0.084	0.111	0.089	-0.012
Freundlich	R2	0.274	0.856	0.427	0.7
	Kf(mg/g)(L/mg)1/n	122.89	117.27	45.1	0.0044
	N	5.28	5.36	5.06	0.4
